# Supplementary material for: Binning enables efficient host genome reconstruction in cnidarian holobionts
Source: Gigascience. 2018 Jul 18;7(7):giy075. doi: 10.1093/gigascience/giy075 (PMC6049006; doi:10.1093/gigascience/giy075)
Supplement: Additional Files [file giy075_supplement_files.zip]

Archive with 7 entries (7 files):
- Supplemental_Fig_S1.pdf
- Supplemental_Fig_S2.pdf
- Supplemental_Table_S1 .xls
- Supplemental_Table_S2 .xls
- Supplemental_Table_S3.xls
- Supplemental_Table_S4.xls
- Supplemental_Table_S5.xls
