# Supplementary material for: Binning enables efficient host genome reconstruction in cnidarian holobionts
Source: Gigascience. 2018 Jul 18;7(7):giy075. doi: 10.1093/gigascience/giy075 (PMC6049006; doi:10.1093/gigascience/giy075)
Supplement: Additional Files [file giy075_supplement_files.zip › Supplemental_Table_S1 .xls]

## Sheet: Accession numbers
Genome	Assembly version	Source	References
Porites rus	v. 1.0	EBI ArrayExpress server. https://www.ebi.ac.uk/arrayexpress/. Accession E-MTAB-6535 and OKRP01000001-OKRP01014982	Celis et al. 2017 (this study)
Acropora digitifera	v. 1.1	NCBI genomes: ftp://ftp.ncbi.nlm.nih.gov/genomes/all/GCF/000/222/465/GCF_000222465.1_Adig_1.1	Shinzato et al. 2011; Shinzato et al. 2015
Nematostella vectensis	v 1.0	NCBI genomes: ftp://ftp.ncbi.nlm.nih.gov/genomes/all/GCF/000/209/225/GCF_000209225.1_ASM20922v1	Putnam et al. 2007
Exaiptasia pallida	v. 1.1	NCBI genomes: ftp://ftp.ncbi.nlm.nih.gov/genomes/all/GCF/001/417/965/GCF_001417965.1_Aiptasia_genome_1.1	Baumgarten et al. 2015
