# Supplementary material for: Binning enables efficient host genome reconstruction in cnidarian holobionts
Source: Gigascience. 2018 Jul 18;7(7):giy075. doi: 10.1093/gigascience/giy075 (PMC6049006; doi:10.1093/gigascience/giy075)
Supplement: Additional Files [file giy075_supplement_files.zip › Supplemental_Table_S2 .xls]

## Sheet: Summary
	Parameters	Datasets
		Porites rus	Acropora digitifera	Nematostella vectensis	Exaiptasia pallida
General overview	Assembly size – scaffolds size (Mb)	470	447	356	258
	Expected genome size (Mbp)	404.76	420	329–457 (Average = 393) *	260
	Assembly coverage (x)	70–75	151	6.5	140
	Total scaffold length as percentage of assumed genome size (%)	116.1	106.5	98.5	99.23
	Amount of scaffold sequence ≥ 25K kbp (Vertebrates) (bp)	405381976	440107047	296990533	241444747
	% of estimated genome size contained in scaffolds ≥ 25 kb (Vertebrates)	100.2	104.8	75.6	92.9
	Amount of scaffold sequence ≥ 7 kbp (Invertebrates) (bp)	445820703	446115861	335707135	249943345
	% of estimated genome size contained in scaffolds ≥ 7 kb (Invertebrates)	112.11	106.218	85.4217	96.1321
	Total scaffolds	14982	2420	10804	4312
	Total size of scaffolds (bp)	470011093	447478678	356613585	256132296
	N50 scaffold length (kb)	137	483	472	442
	NG50 scaffold length (kb)	167	515	391	437
	LG50 scaffold count	696	244	223	176
	N50 scaffold – NG50 scaffold length difference	28864	31926	80742	5084
	Average number of contigs per scaffold (#)	5.4	22.1	5.5	6.6
	Percentage of assembly in scaffolded contigs (%)	94.8	99.7	98.7	97.8
	Total contigs	81422	53513	59125	28657
	Total size of contigs (Mb)	332	379	297	210
	N50 contig length (bp)	5319	11167	19835	15014
	NG50 contig length (bp)	4297	9905	9019	10912
	LG50 contig count	26214	11875	7161	5612
	N50 contig – NG50 contig length difference	1022	1262	10816	4102
	Average gap length > 25 Ns (bp)	2074	1334	1225	1860
	N content (%)	29.32	15.24	16.61	17.69
	GC content (%)	38.86	39.04	40.64	36.33
	Longest scaffold (Mb)	1.19	2.54	3.25	2.34
	Shortest scaffold (bp)	1996	2003	626	901
	Scaffolds > 10K bp (%)	40.1	80.1	27.5	30.5
	Median scaffold size (bp)	3971	63918	6708	2988
	Longest contig (Mb)	65667	98187	238074	228246
	Shortest contig (bp)	216	409	119	21
	Contigs > 10 kbp (%)	5.9	21.9	11.2	21.8
	Median contig size (bp)	3099	4618	1472	7358
Gene prediction	Gene models	39453	23668	27273	29269
	Complete models (%)	100	69.43	48.92	91.08
	Average exons per gene	5.28	7	5.3	---
	Mean exon/intron length (bp)	238 / 437.87	230 / 952	208 / 800	354 / 638
	Mean protein length (aa)	1484.74	424	331	517
Other validations	Metazoan BUSCOs (#): Genome / Gene set (Total = 978)
	Complete single-copy	691 / 680	675 / 644	813 / 888	826 / 824
	Complete duplicated	21 / 27	47 / 144	20 / 29	29 / 102
	Fragmented	95 / 152	83 / 98	69 / 30	40 / 30
	Missing	171 / 119	173 / 92	76 / 31	83 / 22
	% Orthologs (Reef genomics DB)
	Root (2485)	66.52	66.8	68.41	74.73
	Cnidaria (462)	85.5	83.55	86.15	85.5
	Anthozoa (1436)	52.3	50.28	54.46	64
	Hexacorallia (1810)	89.28	88.45	88.73	88.67
	Scleractinia (4751)	83.86	82.51	N/A	N/A
	Complex (1588)	69.71	78.09	N/A	N/A
	*Average size calculated with the two different values reported for the genome of N. vectensis: 329Mbp (Baumgarten et al. 2015) and 457Mbp (Putnam et al. 2007)
