# Supplementary material for: Binning enables efficient host genome reconstruction in cnidarian holobionts
Source: Gigascience. 2018 Jul 18;7(7):giy075. doi: 10.1093/gigascience/giy075 (PMC6049006; doi:10.1093/gigascience/giy075)
Supplement: Additional Files [file giy075_supplement_files.zip › Supplemental_Table_S3.xls]

## Sheet: Hoja1
Operational Criteria	Parameters		Datasets								Statistics
			Porites rus		Acropora digitifera		Nematostella vectensis		Exaiptasia pallida		Mean	Median	SD		For assembly classifications:
				z-score		z-score		z-score		z-score
Completeness	BUSCOs - # Complete single-copy	Genome	691	-0.888719	675	-1.12183	813	0.888719	826	1.07812	751.25	752	68.6381		Completeness
		Gene set	680	-0.71703	644	-1.07555	888	1.35	824	0.71703	759	752	100.414		-1 SD	-2.80534
	Orthologs (% Reef genomics DB)	Root (2485)	66.52	-0.3267	66.8	-0.24239	68.41	0.24	74.73	2.14538	69.115	67.605	3.32109		Median	1.6095
		Cnidaria (462)	85.5	0	83.55	-2	86.15	0.67	85.5	0	85.175	85.5	0.975		+1 SD	6.02435
		Anthozoa (1436)	52.3	-0.205398	50.28	-0.589569	54.46	0.21	64	2.01975	55.26	53.38	5.25808
		Hexacorallia (1810)	89.28	1.89814	88.45	-0.818162	88.73	0.1	88.67	-0.0981794	88.7825	88.7	0.305563
			Sum z-score	-0.239713		-5.84749		3.45872		5.8621	0.808403	1.6095	4.41485
Contiguity	NG50 scaffold length (kb)		167	-1.90936	515	0.78075	391	-0.177794	437	0.177794	377.5	414	129.363		Contiguity
	NG50 contig length (bp)		4391	-2.03116	9905	0.177441	9019	-0.177441	10912	0.580789	8556.75	9462	2496.6		-1 SD	-5.36277
	N content (%)		29.32	-2.16818	15.24	0.340281	16.61	0.0962052	17.69	-0.0962052	19.715	17.15	5.613		Median	0.140024
	Median scaffold size (bp)		3971	-0.0531647	63918	2.27571	6708	0.0531647	2988	-0.0913532	19396.2	5339.5	25740.8		+1 SD	5.64281
	Median contig size (bp)		3099	-0.350463	4618	0.350463	1472	-1.10122	7358	1.61481	4136.75	3858.5	2167.13
	Scaffolds > 10 kb (%)		40.1	0.228074	80.1	2.12869	27.5	-0.37062	30.5	-0.228074	44.55	35.3	21.0458
	Contigs > 10 kb (%)		5.9	-1.53422	21.9	0.781583	11.2	-0.76711	21.8	0.76711	15.2	16.5	6.90905
			Sum z-score	-7.81847		6.83491		-2.44482		2.72487	-0.175877	0.140024	5.50279
															Usefulness
Usefulness	% of estimated genome size contained in scaffolds ≥ 25 kb (Vertebrates)		100.2	0.0180098	104.8	0.432236	75.6	-2.1972	92.9	-0.639349	93.375	96.55	11.105		-1 SD	-1.95452
	% of estimated genome size contained in scaffolds ≥ 7 kb (Invertebrates)		110.14	1.05721	106.22	0.648507	85.42	-1.52013	96.13	-0.403492	99.4775	101.175	9.59126		Median	0.0161902
			Sum z-score	1.07522		1.08074		-3.71733		-1.04284	-0.651053	0.0161902	1.97071		+1 SD	1.9869
