# Supplementary material for: Binning enables efficient host genome reconstruction in cnidarian holobionts
Source: Gigascience. 2018 Jul 18;7(7):giy075. doi: 10.1093/gigascience/giy075 (PMC6049006; doi:10.1093/gigascience/giy075)
Supplement: Additional Files [file giy075_supplement_files.zip › Supplemental_Table_S4.xls]

## Sheet: SUP-Table4
k-mer size (k)	Reads dataset	Inflexion for low-freq erroneous k-mers (x)	Hetero-peak depth (x) 1st peak	Homo peak depth (x) 2nd peak	Inflexion for single copy region (x)	# Good k-mers (Kn)	# Erroneous k-mers (Ke)	Single copy k-mers (%)	Repetitive k-mers > 250x (%)	Hetero-peak- height/ Homo- peak-heigh
17	All reads	11	33	66	132	26989630099	355426451	64.26	2.56	1.04995
	Subset	5	16	32	64	12975304356	110827008	63.75	0.96	1.1206
19	All reads	11	32	65	130	26713555963	449951658	71.55	1.82	1.1391
	Subset	5	16	31	62	12857354285	140563066	70.73	0.74	1.21398
21	All reads	11	32	63	126	26447223653	501921425	73.64	1.57	1.21241
	Subset	4	16	30	60	12759358611	142370024	73.03	0.64	1.28413
25	All reads	10	31	61	122	25900082481	563960507	77.07	1.26	1.33001
	Subset	4	15	29	57	12530747506	166206478	75.88	0.52	1.40143
