# Supplementary material for: Binning enables efficient host genome reconstruction in cnidarian holobionts
Source: Gigascience. 2018 Jul 18;7(7):giy075. doi: 10.1093/gigascience/giy075 (PMC6049006; doi:10.1093/gigascience/giy075)
Supplement: Additional Files [file giy075_supplement_files.zip › Supplemental_Table_S5.xls]

## Sheet: Summary
k-mer size (k)	Reads dataset	Genome size (bp)			Mean	Median	SD
		Waterman	gce	GenomeScope
17	All reads	400950415	398308000	320042796	3.731e+08	398308000	4.59682e+07
	Subset	405478261	403322000	331412549	3.80071e+08	403322000	4.21532e+07
19	All reads	410977784	398362000	3.27738e+08	3.79026e+08	398362000	4.48624e+07
	Subset	414753364	400301000	336439827	383831397	400301000	4.16736e+07
21	All reads	419797201	404761000	3.32822e+08	3.85793e+08	404761000	4.64864e+07
	Subset	425311954	409112000	3.3851e+08	3.90978e+08	409112000	4.6155e+07
25	All reads	424591516	409104000	3.40791e+08	3.91496e+08	409104000	4.45887e+07
	Subset	432094742	414070000	346473198	397545980	414070000	4.51392e+07
